# Supplementary material for: Dkk3/REIC Deficiency Impairs Spermiation, Sperm Fibrous Sheath Integrity and the Sperm Motility of Mice
Source: Genes (Basel). 2022 Jan 31;13(2):285. doi: 10.3390/genes13020285 (PMC8872165; doi:10.3390/genes13020285)
Supplement: Supplementary file 1 [file genes-13-00285-s001.zip]

Archive with 1 entries (1 files):
- genes-1565229-supplementary.pdf
